# Supplementary material for: Arylphthalide Delays Diabetic Retinopathy via Immunomodulating the Early Inflammatory Response in an Animal Model of Type 1 Diabetes Mellitus
Source: Int J Mol Sci. 2024 Aug 2;25(15):8440. doi: 10.3390/ijms25158440 (PMC11313200; doi:10.3390/ijms25158440)
Supplement: Supplementary file 1 [file ijms-25-08440-s001.zip]

Archive with 1 entries (1 files):
- ijms-3113980-Supplementary.pdf
